# Supplementary material for: Human Endogenous Retrovirus-H-Derived miR-4454 Inhibits the Expression of DNAJB4 and SASH1 in Non-Muscle-Invasive Bladder Cancer
Source: Genes (Basel). 2023 Jul 7;14(7):1410. doi: 10.3390/genes14071410 (PMC10379226; doi:10.3390/genes14071410)
Supplement: Supplementary file 1 [file genes-14-01410-s001.zip]

Archive with 1 entries (1 files):
- genes-2477498-supplementary.pptx
